# Supplementary material for: Expression of HDACs 1, 3 and 8 Is Upregulated in the Presence of Infiltrating Lymphocytes in Uveal Melanoma
Source: Cancers (Basel). 2021 Aug 18;13(16):4146. doi: 10.3390/cancers13164146 (PMC8393956; doi:10.3390/cancers13164146)
Supplement: Supplementary file 1 [file cancers-13-04146-s001.zip]

Archive with 1 entries (1 files):
- cancers-1306888-supplementary.pdf
